# Supplementary material for: CD4+ T Cells Recognize Conserved Influenza A Epitopes through Shared Patterns of V-Gene Usage and Complementary Biochemical Features
Source: Cell Rep. 2020 Jul 14;32(2):107885. doi: 10.1016/j.celrep.2020.107885 (PMC7370177; doi:10.1016/j.celrep.2020.107885)
Supplement: Table S1. Tables of Overlapping Peptide Pools of IAV Matrix (M1), Nucleoprotein (NP), and Polymerase Basic-1 (PB1), Related to Figure 1A [file mmc2.xlsx]

## Sheet: ST1A PB1-peptides
Table ST1A. Overlapping peptides spanning Influenza-A polymerase basic one protein (A/Puerto Rico/8/1934(H1N1) 757 amino acids).
Peptide Number	Sequence
1	MDVNPTLLFLKVPAQNAIST
2	KVPAQNAISTTFPYTGDPPY
3	TFPYTGDPPYSHGTGTGYTM
4	SHGTGTGYTMDTVNRTHQYS
5	DTVNRTHQYSEKGRWTTNTE
6	EKGRWTTNTETGAPQLNPID
7	TGAPQLNPIDGPLPEDNEPS
8	PLPEDNEPSGYAQTDCVLEA
9	YAQTDCVLEAMAFLEESHPG
10	MAFLEESHPGIFENSCIETM
11	IFENSCIETMEVVQQTRVDK
12	EVVQQTRVDKLTQGRQTYDW
13	LTQGRQTYDWTLNRNQPAAT
14	TLNRNQPAATALANTIEVFR
15	ALANTIEVFRSNGLTANESG
16	SNGLTANESGRLIDFLKDVM
17	RLIDFLKDVMESMKKEEMGI
18	ESMKKEEMGITTHFQRKRRV
19	TTHFQRKRRVRDNMTKKMIT
20	RDNMTKKMITQRTIGKKKQR
21	QRTIGKKKQRLNKRSYLIRA
22	LNKRSYLIRALTLNTMTKDA
23	LTLNTMTKDAERGKLKRRAI
24	ERGKLKRRAIATPGMQIRGF
25	ATPGMQIRGFVYFVETLARS
26	VYFVETLARSICEKLEQSGL
27	ICEKLEQSGLPVGGNEKKAK
28	VGGNEKKAKLANVVRKMMTN
29	NVVRKMMTNSQDTELSFTIT
30	QDTELSFTITGDNTKWNENQ
31	GDNTKWNENQNPRMFLAMIT
32	NPRMFLAMITYMTRNQPEWF
33	YMTRNQPEWFRNVLSIAPIM
34	NVLSIAPIMFSNKMARLGKG
35	SNKMARLGKGYMFESKSMKL
36	YMFESKSMKLRTQIPAEMLA
37	RTQIPAEMLASIDLKYFNDS
38	SIDLKYFNDSTRKKIEKIRP
39	TRKKIEKIRPLLIEGTASLS
40	LLIEGTASLSPGMMMGMFNM
41	PGMMMGMFNMLSTVLGVSIL
42	LSTVLGVSILNLGQKRYTKT
43	NLGQKRYTKTTYWWDGLQSS
44	TYWWDGLQSSDDFALIVNAP
45	DDFALIVNAPNHEGIQAGVD
46	NHEGIQAGVDRFYRTCKLLG
47	RFYRTCKLLGINMSKKKSYI
48	INMSKKKSYINRTGTFEFTS
49	NRTGTFEFTSFFYRYGFVAN
50	FFYRYGFVANFSMELPSFGV
51	FSMELPSFGVSGINESADMS
52	SGINESADMSIGVTVIKNNM
53	IGVTVIKNNMINNDLGPATA
54	INNDLGPATAQMALQLFIKD
55	QMALQLFIKDYRYTYRCHRG
56	YRYTYRCHRGDTQIQTRRSF
57	DTQIQTRRSFEIKKLWEQTR
58	EIKKLWEQTRSKAGLLVSDG
59	SKAGLLVSDGGPNLYNIRNL
60	GPNLYNIRNLHIPEVCLKWE
61	HIPEVCLKWELMDEDYQGRL
62	LMDEDYQGRLCNPLNPFVSH
63	CNPLNPFVSHKEIESMNNAV
64	KEIESMNNAVMMPAHGPAKN
65	MMPAHGPAKNMEYDAVATTH
66	MEYDAVATTHSWIPKRNRSI
67	SWIPKRNRSILNTSQRGVLE
68	LNTSQRGVLEDEQMYQRCCN
69	DEQMYQRCCNLFEKFFPSSS
70	LFEKFFPSSSYRRPVGISSM
71	YRRPVGISSMVEAMVSRARI
72	VEAMVSRARIDARIDFESGR
73	DARIDFESGRIKKEEFTEIM
74	EEFTEIMKICSTIEELRRQK

## Sheet: ST1B Nucleoprotein-peptides
Table ST1B. Overlapping peptides spanning Influenza-A nucleoprotein (A/Ck/HK/96.1/02 (H5N1) 401 amino acids).
Peptide Number	Sequence
1	GRMVGGIGRFYIQMCTELKL
2	YIQMCTELKLTDYEGRLIQN
3	TDYEGRLIQNSITIERMVLS
4	SITIERMVLSAFDERRNRYL
5	AFDERRNRYLEEHPSAGKDP
6	EEHPSAGKDPKKTGGPIYRR
7	KKTGGPIYRRRDGKWVRELI
8	RDGKWVRELILYDKEEIRRI
9	LYDKEEIRRIWRQANNGEDA
10	WRQANNGEDATAGLTHLMIW
11	TAGLTHLMIWHSNLNDATYQ
12	HSNLNDATYQRTRALVRTGM
13	RTRALVRTGMDPRMCSLMQG
14	DPRMCSLMQGSTLPRRSGAA
15	STLPRRSGAAGAAVKGVGTM
16	GAAVKGVGTMVMELIRMIKR
17	VMELIRMIKRGINDRNFWRG
18	GINDRNFWRGENGRRTRVAY
19	ENGRRTRVAYERMCNILKGK
20	ERMCNILKGKFQTAAQRAMM
21	FQTAAQRAMMDQVRESRNPG
22	DQVRESRNPGNAEIEDLIFL
23	NAEIEDLIFLARSALILRGS
24	ARSALILRGSVAHKSCLPAC
25	VAHKSCLPACVYGLAVASGY
26	VYGLAVASGYDFEREGYSLV
27	DFEREGYSLVGIDPFRLLQN
28	GIDPFRLLQNSQVFSLIRPN
29	SQVFSLIRPNENPAHKSQLV
30	ENPAHKSQLVWMACHSAAFE
31	WMACHSAAFEDLRVSSFIRG
32	DLRVSSFIRGTRVVPRGQLS
33	TRVVPRGQLSTRGVQIASNE
34	TRGVQIASNENMEAMDSNTL
35	NMEAMDSNTLELRSRYWAIR
36	ELRSRYWAIRTRSGGNTNQQ
37	TRSGGNTNQQRASAGQISVQ
38	RASAGQISVQPTFSVQRNLPFER
39	QPTFSVQRNLPFERATIMAAFTG

## Sheet: ST1C Matrix1-peptides
Table ST1C. Overlapping peptides spanning Influenza-A matrix protein virus (A/Puerto Rico/8/1934(H1N1) 757 amino acids).
Peptide Number	Sequence
1	MSLLTEVETYVLSIVPSGPL
2	VLSIVPSGPLKAEIAQRLED
3	KAEIAQRLEDVFAGKNTDLE
4	VFAGKNTDLEVLMEWLKTRP
5	VLMEWLKTRPILSPLTKGIL
6	ILSPLTKGILGFVFTLTVPS
7	GFVFTLTVPSERGLQRRRFV
8	ERGLQRRRFVQNALNGNGDP
9	QNALNGNGDPNNMDKAVKLY
10	NNMDKAVKLYRKLKREITFH
11	RKLKREITFHGAKEIALSYS
12	GAKEIALSYSAGALASCMGL
13	AGALASCMGLIYNRMGAVTT
14	IYNRMGAVTTEVAFGLVCAT
15	EVAFGLVCATCEQIADSQHR
16	CEQIADSQHRSHRQMVTTTN
17	SHRQMVTTTNPLIRHENRMV
18	PLIRHENRMVLASTTAKAME
19	LASTTAKAMEQMAGSSEQAA
20	QMAGSSEQAAEAMDIASQAR
21	EAMDIASQARQMVQAMRTIG
22	QMVQAMRTIGTHPSSSAGLK
23	THPSSSAGLKDDLLENLQAY
24	DDLLENLQAYQKRMGVQMQRFK
