# Supplementary material for: CD4+ T Cells Recognize Conserved Influenza A Epitopes through Shared Patterns of V-Gene Usage and Complementary Biochemical Features
Source: Cell Rep. 2020 Jul 14;32(2):107885. doi: 10.1016/j.celrep.2020.107885 (PMC7370177; doi:10.1016/j.celrep.2020.107885)
Supplement: Table S2. Summary of Immunogenic Regions and the Corresponding Binding Predictions by NetMHCIIpan 3.1, Related to Figure 1A [file mmc3.xlsx]

## Sheet: ST2 Immunogenic Regions
Table S2. Summary of immunogenic regions and the corresponding binding predictions by NetMHCIIpan 3.1. The reduced length peptides chosen for further testing are based on the predictions and are displayed in the final column. Single amino acids highlighted in red, are those missing from one of the two parent peptide sequences while the remaining residues are present in both (8 of 9 residues found…
Protein	Peptide Number	Peptide	Sequence Position	NetMHCIIPan 3.1 Prediction		Reduced Length Peptide for Testing
				Core-1	Core-2
M1	2	VLSIVPSGPLKAEIAQRLED	11-30	LSIVPSGPL	LKAEIAQRL
	3	KAEIAQRLEDVFAGKNTDLE	21-40	LKAEIAQRL	N/A
	Combined	VLSIVPSGPLKAEIAQRLEDVFAGKNTDLE	11-40	LSIVPSGPL	LKAEIAQRL	SGPLKAEIAQRLED*
M1	13	AGALASCMGLIYNRMGAVTT	121-140	YNRMGAVTT	LIYNRMGAV
	14	IYNRMGAVTTEVAFGLVCAT	131-150	YNRMGAVTT	LIYNRMGAV
	Combined	AGALASCMGLIYNRMGAVTTEVAFGLVCAT	121-150	YNRMGAVTT	LIYNRMGAV	GLIYNRMGAVTTEV**
M1	22	QMVQAMRTIGTHPSSSAGLK	210-230	VQAMRTIGT	MRTIGTHPS	QARQMVQAMRTIGTHP
NP	28	GIDPFRLLQNSQVFSLIRPN	300-319	FRLLQNSQV	N/A	DPFRLLQNSQVFS
NP	38	RASAGQISVQPTFSVQRNLPFER	400-422	FSVQRNLPF	N/A
	39	QPTFSVQRNLPFERATIMAAFTG	408-431	FERATIMAA	FSVQRNLPF	LPFERATIMAAFT
	Combined	RASAGQISVQPTFSVQRNLPFERATIMAAFTG	400-431	FERATIMAA	FSVQRNLPF	PTFSVQRNLPFER
NP	24	ARSALILRGSVAHKSCLPAC	260-279	LRGSVAHKS	ALILRGSVA
	25	VAHKSCLPACVYGLAVASGY	270-289	YGLAVASGY	CVYGLAVAS
	Combined	ARSALILRGSVAHKSCLPACVYGLAVASGY	250-289	No Consensus
PB1	29	NVVRKMMTNSQDTELSFTIT	284-203	VRKMMTNSQ	N/A	NVVRKMMTNSQDT
PB1	34	NVLSIAPIMFSNKMARLGKG	335-354	MFSNKMARL	VLSIAPIMF	IMFSNKMARLGKG
PB1	41	PGMMMGMFNMLSTVLGVSIL	405-424	FNMLSTVLG	N/A	GMFNMLSTVLGVS
