# Supplementary material for: CD4+ T Cells Recognize Conserved Influenza A Epitopes through Shared Patterns of V-Gene Usage and Complementary Biochemical Features
Source: Cell Rep. 2020 Jul 14;32(2):107885. doi: 10.1016/j.celrep.2020.107885 (PMC7370177; doi:10.1016/j.celrep.2020.107885)
Supplement: Table S3. Total Numbers of Sorted Antigen-Specific Cells, Clonal Sequences, and Read Counts, Related to Figures 4, 6, and 7 [file mmc4.xlsx]

## Sheet: ST3A Sorted Cells
Table S3A. Total number of sorted cells used per sample. Boxes highlighted in green are those populations for which data was used in the paper. Boxes in grey were not sequences due to low cell numbers. Boxes in white were repeats, with sequenced data that was not used in the TCR repertoire figures of the main paper. Related to Figures 4, 6 and 7.
Donor	1	2	3		4	5
Bleed (Date)	1	1	1	2	1	1	2
	(June-2016)	(March-2016)	(June-2016)	(July-2016)	(June-2016)	(March-2016)	(June-2016)
SGP	22245	1900	594	2132	58	40309	47441
GLI	37404	15000	1400	9515	1645	78000	76053
QAR	6355	10758	1570	9436	68	40000	18403
DPF	8567	2078	236	1291	19	47324	12782
GMF	0 (n=2)	1000	870	1584	82	56249	18228
PKY	24804	16859	589	3433	2600	39039	28396

## Sheet: ST3B Read Counts
Table S3B. Numbers of TCRα and TCRβ counts, and number of sorted cells per sample sequenced. NA = not sequenced. Related to Figures 4, 6 and 7.
Total TCR-α counts
	DONOR-1	DONOR-2	DONOR-3	DONOR-4	DONOR-5
SGP	18513	14101	17113	NA	14404
GLI	21943	24650	27589	23124	21894
QAR	23039	18843	16513	NA	12986
DPF	13310	22260	21211	NA	21738
GMF	NA	29132	42088	NA	24684
PKY	20688	21598	13322	450	867
Total TCR-β counts
	DONOR-1	DONOR-2	DONOR-3	DONOR-4	DONOR-5
SGP	38522	1524	57536	NA	1278
GLI	37733	21557	43002	5448	12274
QAR	38082	13591	22971	NA	22133
DPF	30552	40622	55913	NA	18243
GMF	NA	4707	40687	NA	776
PKY	19825	10045	8164	19842	9334

## Sheet: ST3C TCR Numbers
Table S3C. Number of unique TCRα and TCRβ clones (by DNA sequence, cut off set at a minimum of 10 reads per clone). Where NA is listed, sequencing was not performed due to low cell number or absence of a measurable response. Related to Figures 4, 6 and 7.
Number of unique TCR-α clones
	DONOR-1	DONOR-2	DONOR-3	DONOR-4	DONOR-5
SGP	17	25	18	NA	15
GLI	20	33	38	8	33
QAR	24	34	21	NA	35
DPF	16	15	6	NA	7
GMF	NA	6	61	NA	13
PKY	32	35	12	4	12
Number of unique TCR-β clones
	DONOR-1	DONOR-2	DONOR-3	DONOR-4	DONOR-5
SGP	20	10	24	NA	11
GLI	18	27	34	4	38
QAR	28	40	26	NA	38
DPF	43	24	13	NA	26
GMF	NA	6	16	NA	9
PKY	19	31	10	10	34
