# Supplementary material for: CD4+ T Cells Recognize Conserved Influenza A Epitopes through Shared Patterns of V-Gene Usage and Complementary Biochemical Features
Source: Cell Rep. 2020 Jul 14;32(2):107885. doi: 10.1016/j.celrep.2020.107885 (PMC7370177; doi:10.1016/j.celrep.2020.107885)
Supplement: Table S4. IMGT Junctional Analysis of Public CDR3 Sequences, Related to Figure 7 [file mmc5.xlsx]

## Sheet: ST4A IMGT CDR3A Junctions
Table S4A. IMGT junctional analysis of public CDR3α sequences. Sequences were analysed according using the online tool (http://www.imgt.org/IMGT_jcta/analysis). Related to Figure 7.
	CDR3	Donor	V Name	3'V-REGION	P	N	P	5'J-REGION	J Name
SGP	CAATRRGADGLTF	1	TRAV23/DV6*01	tgtgcagcaa...		ccagga		............gaggtgctgacggactcaccttt	TRAJ45*01
		2	TRAV23/DV6*01	tgtgcagc.....		cacaagga		............gaggtgctgacggactcaccttt	TRAJ45*01
	CAASSRIYNQGGKLIF	1	TRAV23/DV6*01	tgtgcagcaagc.		tcccg		.gatttataaccagggaggaaagcttatcttc	TRAJ23*01
		2	TRAV23/DV6*01	tgtgcagcaagca		gtag		.gatttataaccagggaggaaagcttatcttc	TRAJ23*01
	CAENNKGTSYGKLTF	2	TRAV13-2*01	tgtgcagagaata		ataaa		...........ggtactagctatggaaagctgacattt	TRAJ52*01
		5	TRAV13-2*01	tgtgcagagaata		ataaa		...........ggtactagctatggaaagctgacattt	TRAJ52*01
	CAENIRNARLMF	2	TRAV13-2*01	tgtgcagagaata	ta	aga		........aatgccagactcatgttt	TRAJ31*01
		5	TRAV13-2*01	tgtgcagagaata	ta	aga		........aatgccagactcatgttt	TRAJ31*01
GLI	CALREANTGNQFYF	1	TRAV16*01	tgtgctctaag...		ggaggct		.aacaccggtaaccagttctatttt	TRAJ49*01
		5	TRAV16*01	tgtgctctaag...		agagg	c	gaacaccggtaaccagttctatttt	TRAJ49*01
	CAFMRYNAGNMLTF	2	TRAV38-1*01	tgtgctttcatga....		ggt		......ataatgcaggcaacatgctcaccttt	TRAJ39*01
		3	TRAV38-1*01	tgtgctttcatga....		ggt		......ataatgcaggcaacatgctcaccttt	TRAJ39*01
	CAVEVLNSGNTPLVF	3	TRAV2*01	tgtgctgtggagg.		tttt		.gaattcaggaaacacacctcttgtcttt	TRAJ29*01
		4	TRAV2*01	tgtgctgtggagg.		tcctc		..aattcaggaaacacacctcttgtcttt	TRAJ29*01
	CAFLRYNTDKLIF	3	TRAV38-1*01	tgtgctttc........		cttcg		..ttataacaccgacaagctcatcttt	TRAJ34*01
		4	TRAV38-1*01	tgtgctttc........		ttgcgg		...tataacaccgacaagctcatcttt	TRAJ34*01
	CALRTGNQFYF	1	TRAV16*01	tgtgctctaag...		a		....accggtaaccagttctatttt	TRAJ49*01
		4	TRAV16*01	tgtgctctaag...		aact		.......ggtaaccagttctatttt	TRAJ49*01
		5	TRAV16*01	tgtgctctaag...		aact		.......ggtaaccagttctatttt	TRAJ49*01
QAR	CAYLAGTASKLTF	1	TRAV38-2/DV8*01	tgtgcttat.......		ttag		......ccggcactgccagtaaactcaccttt	TRAJ44*01
		3	TRAV38-2/DV8*01	tgtgcttat.......		ttagca		........ggcactgccagtaaactcaccttt	TRAJ44*01
	CAYITGTASKLTF	1	TRAV38-2/DV8*01	tgtgcttata......		t		....taccggcactgccagtaaactcaccttt	TRAJ44*01
		2	TRAV38-2/DV8*01	tgtgcttata......		ta		.....accggcactgccagtaaactcaccttt	TRAJ44*01
	CAYLTGTASKLTF	2 (1)	TRAV38-2/DV8*01	tgtgcttat.......		ct		....taccggcactgccagtaaactcaccttt	TRAJ44*01
		2 (2)	TRAV38-2/DV8*01	tgtgctta........		ctta		.....accggcactgccagtaaactcaccttt	TRAJ44*01
		3	TRAV38-2/DV8*01	tgtgcttat.......		ctg		.....accggcactgccagtaaactcaccttt	TRAJ44*01
		5	TRAV38-2/DV8*01	tgtgctta........		ccta		.....accggcactgccagtaaactcaccttt	TRAJ44*01
DPF	CAYRSTGNQFYF	2	TRAV38-2/DV8*01	tgtgcttatag.....		atca		....accggtaaccagttctatttt	TRAJ49*01
		5	TRAV38-2/DV8*01	tgtgcttataggagc.				....accggtaaccagttctatttt	TRAJ49*01
GMF	CAVEGDNAGNKLTF	2	TRAV2*01	tgtgctgtggagg.		gggataa		..........tgcaggcaacaagctaactttt	TRAJ17*01
		3	TRAV2*01	tgtgctgtggagg.		gggataa		..........tgcaggcaacaagctaactttt	TRAJ17*01
	CAVEEGSSASKIIF	3	TRAV2*01	tgtgctgtggagga		ggga		.......agcagtgcttccaagataatcttt	TRAJ3*01
		5	TRAV2*01	tgtgctgtggagga		agg		......cagcagtgcttccaagataatcttt	TRAJ3*01
PKY	CAASFSDGQKLLF	2	TRAV13-1*01	tgtgcagcaagt.				..ttttcagatggccagaagctgctcttt	TRAJ16*01
		3	TRAV13-1*01	tgtgcagcaagt.				..ttttcagatggccagaagctgctcttt	TRAJ16*01
		5	TRAV13-1*01	tgtgcagcaagt.				..ttttcagatggccagaagctgctcttt	TRAJ16*01
	CAMSATDSWGKLQF	2	TRAV14/DV4*01	tgtgcaatgag......		tg		...caactgacagctgggggaaattgcagttt	TRAJ24*02
		3	TRAV14/DV4*01	tgtgcaatgag......		tg		...caactgacagctgggggaaattgcagttt	TRAJ24*02
	CAMSPTDSWGKLQF	2	TRAV14/DV4*01	tgtgcaatgag......		tc		...caactgacagctgggggaaattgcagttt	TRAJ24*02
		3	TRAV14/DV4*01	tgtgcaatgag......		tcct		.....actgacagctgggggaaattgcagttt	TRAJ24*02
	CAVSETGANNLFF	1	TRAV8-6*01	tgtgctgtgagtga				...aactggggcaaacaacctcttcttt	TRAJ36*01
		2	TRAV8-6*01	tgtgctgtgagtga		g		....actggggcaaacaacctcttcttt	TRAJ36*01

## Sheet: ST4B IMGT CDR3B Junctions
Table S4B. IMGT junctional analysis of public CDR3β sequences. Sequences were analysed according using the online tool (http://www.imgt.org/IMGT_jcta/analysis). Related to Figure 7.
	CDR3	Donor	V Name	3'V-REGION	P	N1	D-REGION	P	N2	P	5'J-REGION	J Name	D Name
SGP	CASSSPSGGAPYNEQFF	1	TRBV6-5*01	tgtgccagcagtt....		ccccctc	........cggggggg	c	gc		..cctacaatgagcagttcttc	TRBJ2-1*01	TRBD2*01
		3	TRBV6-5*01	tgtgccagcagtt....		ccccctc	........cggggggg	c	gc		..cctacaatgagcagttcttc	TRBJ2-1*01	TRBD2*01
QAR	CSARDLQGAYNSPLHF	1	TRBV20-1*01	tgcagtgctagaga	tct	t	....caggggg.				..cctataattcacccctccacttt	TRBJ1-6*01	TRBD1*01
		2	TRBV20-1*01	tgcagtgctagaga	t	tt	...acaggg...		tg		..cctataattcacccctccacttt	TRBJ1-6*01	TRBD1*01
	CSARDLQGSYNSPLHF	1	TRBV20-1*01	tgcagtgctagaga	tct		...acaggg...				ctcctataattcacccctccacttt	TRBJ1-6*01	TRBD1*01
		2	TRBV20-1*01	tgcagtgctagaga	t	tt	...acaggg...				ctcctataattcacccctccacttt	TRBJ1-6*01	TRBD1*01
		3	TRBV20-1*01	tgcagtgctagaga	tct	tca	.....agg....				ctcctataattcacccctccacttt	TRBJ1-6*01	TRBD1*01
	CSARGLQGDYNSPLHF	2	TRBV20-1*01	tgcagtgctagag.		gcctc	....caggggg.		a		...ctataattcacccctccacttt	TRBJ1-6*01	TRBD1*01
		3	TRBV20-1*01	tgcagtgctagag.		ggct	...acaggg...		aga		...ctataattcacccctccacttt	TRBJ1-6*01	TRBD1*01
	CSAQDRDSGNTIYF	2	TRBV20-1*01	tgcagtgc......		cca	.ggacaggg...		a		ctctggaaacaccatatatttt	TRBJ1-3*01	TRBD1*01
		5	TRBV20-1*01	tgcagtgct.....		caa	..gacaggg...		a		ctctggaaacaccatatatttt	TRBJ1-3*01	TRBD1*01
DPF	CASSLEGSPSQNTEAFF	1	TRBV11-3*01	tgtgccagcagcttaga			......gggg..		tccccaagcca		.gaacactgaagctttcttt	TRBJ1-1*01	TRBD1*01
		3	TRBV11-3*01	tgtgccagcagcttaga			......gggg..		tccccaagcca		.gaacactgaagctttcttt	TRBJ1-1*01	TRBD1*01
	CASSPGGSSYEQYF*	1	TRBV5-1*01	tgcgccagcagc....		c	....cagggggc			ag	ctcctacgagcagtacttc	TRBJ2-7*01	TRBD1*01
		5	TRBV28*01	tgtgccagcag......		cc	....cagggggc			ag	ctcctacgagcagtacttc	TRBJ2-7*01	TRBD1*01
GMF	CSARRGGDTQYF	2	TRBV20-1*01	tgcagtgctaga..		ag	.....aggggg.		g		......gatacgcagtatttt	TRBJ2-3*01	TRBD1*01
		5	TRBV20-1*01	tgcagtgctaga..		cgt	..........ggaggg				......gatacgcagtatttt	TRBJ2-3*01	TRBD2*02
	CASSVVGAGADTQYF	3	TRBV9*01	tgtgccagcagcgtag		tagg	......agcggggg..				....cagatacgcagtatttt	TRBJ2-3*01	TRBD2*01
		5	TRBV9*01	tgtgccagcagcgtag		tggggg	....cagggg..				....cagatacgcagtatttt	TRBJ2-3*01	TRBD1*01
