# Supplementary material for: CD4+ T Cells Recognize Conserved Influenza A Epitopes through Shared Patterns of V-Gene Usage and Complementary Biochemical Features
Source: Cell Rep. 2020 Jul 14;32(2):107885. doi: 10.1016/j.celrep.2020.107885 (PMC7370177; doi:10.1016/j.celrep.2020.107885)
Supplement: Table S5. Crystal Information and Refinement Statistics, Related to Figures 1B, 5, and 6 [file mmc6.xlsx]

## Sheet: ST5 Crystal Data Table
Table S5. Crystal information and refinement statistics. Related to Figures 1B, 5 and 6.
PDB Entry	6R0E	6QZA	6QZC	6QZD
Data Collection
Protein	DR1-PKY-WT-F11	DR1-GMF	DR1-QAR	DR1-SGP
Crystal Number	68	49	33	63
Processing Mode	3dii	dials	3dii	3d
DLS Visit	mx10462-8	mx14843-6	mx10462-9	mx10462-9
Diamond Beamline	I03	I03	I03	I03
Date	2015-07-22	2017-07-14	2016-03-08	2016-03-08
Wavelength	0.97623	0.97625	0.97626	0.97626
Crystal Data
Crystallisation	0.1 M Na Cacodylate, 0.2 M NH4 SO4, 15 % PEG 8000	Seeded with DR1-QAR crystals. 0.2M LiCl, 20% PEG 6K, 0.1M MES	0.1 M Na Cacodylate, 0.2 M NH4 SO4, 20% PEG 8000	0.1 M Tris, 0.2 M NH4 SO4, 25% PEG 4000
Conditions
pH	6	6	6	7.5
a,b,c (Å)	132.28, 184.90, 50.20	184.03, 184.03, 87.45	90.06, 116.08, 43.68	67.42, 76.73, 90.13
a=b=g (°)	90.0, 90.0, 90.0	90.0, 90.0, 120.0	90.0, 90.0, 90.0	90.0, 93.5, 90.0
Space group	P 21 21 2	P 32 2 1	P 21 21 2	P 1 21 1
Resolution (Å)	1.91-92.46	3.09-92.02	1.64-71.16	2.66-55.54
Outer shell	1.91-1.96	3.09-3.17	1.64-1.68	2.66-2.73
R-merge (%)	7.8 (126.0)	19.1 (307.8)	9.4 (191.2)	19.6(104.3)
R-meas (%)	8.4 (135.4)	20.1 (323.1)	10.1 (205.8)	22.9 (121.5)
R-pim (%)	3.1 (49.1)	6.0 (97.9)	3.8 (75.3)	11.6 (61.6)
CC1/2	0.999 (0.475)	0.997 (0.574)	0.998 (0.518)	0.979 (0.466)
I / σ(I)	14.1 (1.8)	10.3 (1.7)	10.3 (1.0)	6.3 (1.5)
Completeness (%)	99.9 (99.9)	100 (100)	99.8 (99.8)	99.1 (98.7)
Multiplicity	7.2 (7.4)	11.0 (10.9)	7.1 (7.3)	3.7 (3.8)
Total Measurements	695,976 (51,984)	345,044 (24,934)	405,214 (30,060)	96,869 (7,296)
Unique Reflections	96,543 (7,001)	31,506 (2,293)	56,957 (4,141)	26,304 (1,929)
Wilson B-factor(Å2)	39.4	61.2	28.4	18.1
Refinement Statistics
Non-H Atoms	6959	6148	3395	6366
R-work reflections	91698	29895	54085	25023
R-free reflections	4763	1532	2819	1267
R-work/R-free (%)	20.7 / 23.3	18.3 / 22.6	20.2 / 24.0	20.0 / 25.4
RMS deviations
Bond lengths (Å)	0.011	0.008	0.011	0.01
Bond Angles (°)	1.707	1.681	1.687	1.684
1Coordinate error	0.105	0.256	0.115	0.317
Mean B value (Å2)	49.56	81.32	36.37	42.33
Ramachandran Statistics
Favoured/Allowed/Outliers	751 / 36 / 8	713 / 24 / 2	368 / 8 / 2	711 / 40 / 7
%	94.5 / 4.5 / 1.0	96.5 / 3.2 / 0.3	97.4 / 2.1 / 0.5	93.8 / 5.3 / 0.9
* One crystal was used for determining each structure.
* Figures in parentheses refer to outer resolution shell, where applicable.
1 Coordinate Estimated Standard Uncertainty in (Å), calculated based on maximum likelihood statistics.
