# Supplementary material for: CD4+ T Cells Recognize Conserved Influenza A Epitopes through Shared Patterns of V-Gene Usage and Complementary Biochemical Features
Source: Cell Rep. 2020 Jul 14;32(2):107885. doi: 10.1016/j.celrep.2020.107885 (PMC7370177; doi:10.1016/j.celrep.2020.107885)
Supplement: Table S6. Details of V Genes, J Genes, and CDR Amino Acid Sequences and Interaction Statistics for the F11-DR1-PKY (PDB ID:6R0E) and HA1.7-DR1-PKY (PDB ID: 1FYT) Ternary Complex Structures, Related to Figures 5 and 6 [file mmc7.xlsx]

## Sheet: ST6A VJ Amino Acids
Table S6A. Details of V-genes, J-genes and CDR amino acid sequences that encode the F11 and HA1.7 TCRs in the F11-DR1-PKY (PDB ID: 6R0E) and HA1.7-DR1-PKY (PDB ID: 1FYT) ternary complex structures. Related to Figures 5 and 6.
	HA1.7	F11
TRAV	TRAV8-4	TRAV8-4
TRAJ	TRAJ48	TRAJ30
TRBV	TRBV28	TRBV24-1
TRBV	TRBJ1-2	TRBJ1-2
CDR1α	SSVPPY	SSVPPY
CDR2α	YTSAATLV	YTSAATLV
CDR3α	CAVSESPFGNEKLTF	CAVSEQDDKIIF
CDR1β	MDHEN	KGHDR
CDR2β	SYDVKM	SFDVKD
CDR3β	CASSSTGLPYGYTF	CATSDESYGYTF

## Sheet: ST6B Interactions Statistics
Table S6B. Interaction statistics for the F11-DR1-PKY (PDB ID: 6R0E) and HA1.7-DR1-PKY (PDB ID: 1FYT) ternary complex structures. Interactions statistics and CDR chain annotation was performed using STACIE (http://github.com/whalleyt/stacei). Number and type of contacts made by the TCR to either peptide or HLA are listed for each CDR loop and chain. Salt bridges (SB) or hydrogen bonds (HB) were c…
			F11-DR1-PKY (6R0E)				HA1.7-DR1-PKY (1FYT)
Rudolph Crossing Angle			44.38˚				43.68˚
Resolution			1.91Å				2.60Å
TCR:pHLA Affinity			26.7 μM				50.0 μM
			TCRα		TCRβ		TCRα		TCRβ
CDR1	MHC	HB
		SB
		VW	7	0.068	11	0.107	7	0.067	4	0.038
	Peptide	HB							1	0.01
		SB			1	0.01			3	0.029
		VW	3	0.029	3	0.029	2	0.019	5	0.048
CDR2	MHC	HB			2	0.019			2	0.019
		SB			3	0.029			2	0.019
		VW	6	0.058	31	0.301	2	0.019	30	0.288
	Peptide	HB
		SB
		VW
CDR3	MHC	HB
		SB
		VW	6	0.058	2	0.019	11	0.106	7	0.067
	Peptide	HB	2	0.019	1	0.01			2	0.019
		SB	3	0.029			4	0.038
		VW	12	0.117	10	0.097	6	0.058	16	0.154
Per Chain Contacts			39		64		32		72
Hydrogen Bonds			2		3		0		5
Salt Bridge			3		4		4		5
Van der Waals			34		57		28		62
Total TCR Contacts			103				104
Hydrogen Bonds			5				5
Salt Bridge			7				9
Van der Waals			91				90
